# Supplementary material for: ADP-Hep-Induced Liquid Phase Condensation of TIFA-TRAF6 Activates ALPK1/TIFA-Dependent Innate Immune Responses
Source: Research (Wash D C). 2024 Feb 14;7:0315. doi: 10.34133/research.0315 (PMC10865109; doi:10.34133/research.0315)
Supplement: Supplementary 1 — Figs. S1 to S6 Tables S1 and S2 [file research.0315.f1.zip]

Archive with 7 entries (7 files):
- 20240115-Supplementary Material.docx
- Figure S1.jpg
- Figure S2.jpg
- Figure S3.jpg
- Figure S4.jpg
- Figure S5.jpg
- Figure S6.jpg
